# Supplementary material for: Substantial contribution of genetic variation in the expression of transcription factors to phenotypic variation revealed by eRD-GWAS
Source: Genome Biol. 2017 Oct 17;18:192. doi: 10.1186/s13059-017-1328-6 (PMC5645915; doi:10.1186/s13059-017-1328-6)
Supplement: Supplementary file 1 — Summary of RNA-seq processing. (XLSX 64 kb) [file 13059_2017_1328_MOESM1_ESM.xlsx]

## Sheet: Sheet1
Supplementary Table 1: Summary of RNA-seq processing
Genotype		Read	# of Raw		# after triming		# of aligned frags		# of uniquely		# of nonstacking frags		# of frags with mapped length >=1.2 kb		# of frags with undetermined splice site		# of other reads		# of remained reads
Tissue		Length							aligned frags
			PE. Frags.	Sing.	PE. Frags.	Sing.	PE. Frags.	Sing.	PE. Frags.	Sing.	PE. Frags.	Sing.	PE. Frags.	Sing.	PE. Frags.	Sing.	New Sing.	chimeric	PE. Frags.	Sing.
																		PE Frags
B73	apex	76	0	30674152	0	29800296	0	13437436	0	11998103	0	9628935	0	5542	0	0	0	0	0	9623393
B73	ear	101	29645539	0	26588836	1038599	21140304	5306649	20317062	5074530	7882596	2703401	39619	4534	2332	0	2332	9638	7831007	2701199
B73	root	101	26346272	0	23714272	864241	18904394	4568421	18273500	4381043	15038570	3234995	69230	5187	3136	0	3136	21688	14944516	3232944
B73	shoot	101	24696725	0	21926968	956368	17337045	4602722	16688290	4426618	12778752	3073579	65082	5075	4035	0	4035	15007	12694628	3072539
B73	tassel	101	23607132	0	21026158	1173910	16639863	4112916	15995555	3937680	8003309	2271782	44585	3206	1579	0	1579	6144	7951001	2270155
B97	apex	76	0	27299903	0	26264740	0	12702923	0	11426014	0	9625744	0	7168	0	0	0	0	0	9618576
B97	ear	101	18239276	0	16555436	681006	12185361	3877487	11655880	3670932	8375875	2556769	48675	4230	2951	0	2951	26120	8298129	2555490
B97	root	101	25488003	0	18003838	884766	12587427	3965983	12118562	3782554	9008685	2656077	51547	4289	3233	0	3233	11391	8942514	2655021
B97	shoot	101	26744051	0	21527498	995489	15646830	4876959	14939338	4634945	6586543	2630028	34042	3153	2122	0	2122	10457	6539922	2628997
B97	tassel	101	29354763	0	26373780	1141216	19964094	5634999	19079432	5358653	11520054	3402468	68676	5087	2946	0	2946	8624	11439808	3400327
CML103	apex	76	0	21199050	0	20657164	0	9177834	0	8237324	0	7023882	0	4603	0	0	0	0	0	7019279
CML103	ear	101	26358175	0	23498541	1304797	17303906	4565454	16602006	4354015	8904552	2383702	58684	3788	2738	0	2738	4773	8838357	2382652
CML103	root	101	25743306	0	19837508	1014522	13930494	4542533	13358747	4308772	9672139	2983528	61896	4818	3239	0	3239	17405	9589599	2981949
CML103	shoot	101	23598599	0	20271349	1022960	14800795	4645544	14242538	4426314	4477723	2337119	23615	2872	1192	0	1192	10127	4442789	2335439
CML103	tassel	101	26650791	0	23319536	1137193	17354206	5396434	16558744	5122582	9252520	3119506	48786	4106	2549	0	2549	10729	9190456	3117949
CML228	apex	76	0	13533836	0	13113938	0	7972633	0	7037350	0	6043935	0	4181	0	0	0	0	0	6039754
CML228	ear	101	27020600	0	23323929	696881	17695853	4549059	16514432	4288604	9835939	2509364	72830	4124	2670	0	2670	5354	9755085	2507910
CML228	root	101	27358041	0	23569439	1098743	17569790	5245079	16759818	4953873	12681605	3541495	76138	5428	3635	0	3635	17359	12584473	3539702
CML228	shoot	101	26301690	0	23574287	1005390	17261524	5551803	16378439	5268856	12626188	3645610	79084	5702	4558	0	4558	23418	12519128	3644466
CML228	tassel	101	24590006	0	21935993	953870	16098551	5166320	15380959	4917916	12804141	3684002	79831	5925	4484	0	4484	26749	12693077	3682561
CML247	apex	76	0	29305872	0	28564479	0	14768878	0	13090852	0	10410196	0	8258	0	0	0	0	0	10401938
CML247	ear	101	29489145	0	27258889	707450	20606600	5268049	19701603	5021644	11495627	2809244	85374	5146	3505	0	3505	4710	11402038	2807603
CML247	root	101	25658069	0	21826964	1113626	15675754	5095875	15000642	4817792	11616497	3468091	76313	5471	3794	0	3794	21766	11514624	3466414
CML247	shoot	101	28257088	0	24590477	1086039	18102086	5257662	17283981	4964561	12960622	3448853	85496	5075	3431	0	3431	11559	12860136	3447209
CML247	tassel	101	28902457	0	26141644	1080017	18731947	6068608	17946387	5764255	7545600	3072406	44233	4959	2846	0	2846	9993	7488528	3070293
CML277	apex	76	0	34440295	0	33481919	0	14930050	0	13350914	0	11007463	0	7823	0	0	0	0	0	10999640
CML277	ear	101	26304811	0	23765019	817130	17596455	5331409	16877627	5067560	14060230	3653743	84603	6325	5025	0	5025	34984	13935618	3652443
CML277	root	101	33383182	0	25317737	1027745	16950862	5380732	16245888	5100510	12064971	3403407	91169	6366	4515	0	4515	17991	11951296	3401556
CML277	shoot	101	26487612	0	21127588	922679	15132592	4632499	14522953	4415211	10660252	2969717	73946	4496	3498	0	3498	10933	10571875	2968719
CML277	tassel	101	18592088	0	16461697	967224	12155125	3834586	11623245	3636941	5816598	2204314	32972	3226	1747	0	1747	6872	5775007	2202835
CML322	apex	76	0	25385475	0	24730605	0	8818697	0	7851528	0	6880541	0	4903	0	0	0	0	0	6875638
CML322	ear	101	28968993	0	26526352	796847	19795318	5663144	18951290	5387668	9484887	2814260	61356	5076	3796	0	3796	10625	9409110	2812980
CML322	root	101	22695614	0	18137559	904149	12965093	4148543	12472596	3948084	9221410	2861382	52001	4314	2890	0	2890	13633	9152886	2859958
CML322	shoot	101	26383709	0	23698979	954141	17528424	5308946	16792855	5045636	13164903	3561634	80790	5359	4367	0	4367	19515	13060231	3560642
CML322	tassel	101	23688011	0	21069165	962849	15458347	4958556	14651254	4681986	4955076	2275332	32072	3468	1704	0	1704	9438	4911862	2273568
CML333	apex	76	0	24667272	0	24087976	0	14224147	0	12679926	0	10042531	0	7453	0	0	0	0	0	10035078
CML333	ear	101	25755619	0	23165245	703501	17489360	4696536	16653312	4455216	8590157	2395737	59776	4366	2727	0	2727	5381	8522273	2394098
CML333	root	101	30531850	0	27402735	712777	19947828	5813417	19040240	5498037	14275459	3798505	90559	6709	4224	0	4224	13606	14167070	3796020
CML333	shoot	101	25735516	0	23286118	697702	17201816	4855818	16393194	4594409	7761986	2529596	48595	4070	2167	0	2167	9321	7701903	2527693
CML333	tassel	101	24164003	0	21607946	1017199	15918098	5083607	15242452	4837026	8509222	2966537	47096	4374	2615	0	2615	14864	8444647	2964778
CML52	apex	76	0	29403896	0	28561944	0	15497218	0	13823212	0	11098946	0	8672	0	0	0	0	0	11090274
CML52	ear	101	29907795	0	26204853	750240	19582544	5324049	18515966	5032151	6408358	2097200	42865	3620	2305	0	2305	4199	6358989	2095885
CML52	root	101	24764800	0	23078177	514227	17397002	4634381	16710782	4409098	11559460	2879562	69140	4447	3412	0	3412	16693	11470215	2878527
CML52	shoot	101	28622597	0	24390652	1024676	17721995	5492573	17031940	5248442	12691108	3579280	78596	5519	4206	0	4206	16046	12592260	3577967
CML52	tassel	101	30769489	0	24643281	1046470	18067747	5824292	16867885	5446479	12761088	3790030	81818	6339	4854	0	4854	18957	12655459	3788545
CML69	apex	76	0	30031660	0	29277182	0	13312067	0	11796704	0	9496837	0	6672	0	0	0	0	0	9490165
CML69	ear	101	25491781	0	22831802	1205616	16834289	4942732	16186029	4719759	9286921	2767605	61780	4349	3233	0	3233	7121	9214787	2766489
CML69	root	101	26449312	0	20427998	740430	14645106	4665279	14014236	4426739	11151327	3147081	79047	5477	3796	0	3796	15582	11052902	3145400
CML69	shoot	101	27300911	0	24127679	939515	17663977	5411692	16867626	5126100	11694254	3401123	75937	5425	3863	0	3863	14934	11599520	3399561
CML69	tassel	101	25837517	0	23042750	975732	17086460	5269170	16392143	5027467	12958047	3554251	74786	5426	4068	0	4068	19910	12859283	3552893
HP301	apex	76	0	27338367	0	26608863	0	11372078	0	10154373	0	8650087	0	6475	0	0	0	0	0	8643612
Hp301	ear	101	27543275	0	24585298	1033050	18315926	5547619	17625422	5277049	14220307	3753486	84556	6219	5513	0	5513	20028	14110210	3752780
Hp301	root	101	25047760	0	19785393	737916	13998032	4352034	13343463	4112500	10197298	2895614	61774	4307	3277	0	3277	19934	10112313	2894584
Hp301	shoot	101	26687078	0	21180883	1083318	15040927	4687728	14354483	4449111	10711699	3084462	65508	4184	3318	0	3318	13354	10629519	3083596
Hp301	tassel	101	24176243	0	21598797	1027255	15843439	5145137	15145049	4879789	12528872	3639476	71998	5416	3925	0	3925	25076	12427873	3637985
IL14H	apex	76	0	30421047	0	29693384	0	14672801	0	13083273	0	10473575	0	8014	0	0	0	0	0	10465561
IL14H	ear	101	27147172	0	23153474	913004	17389347	5033280	16386833	4730246	10273814	3066076	69904	5275	3229	0	3229	10648	10190033	3064030
IL14H	root	101	26830164	0	23774009	884451	17341266	5461685	16633473	5188241	12929197	3644094	74630	5367	4786	0	4786	21252	12828529	3643513
IL14H	shoot	101	25983397	0	23136579	915002	17069517	5312986	16357112	5055355	11624747	3354935	69950	5418	5001	0	5001	16560	11533236	3354518
IL14H	tassel	101	24991574	0	22413047	992011	16615944	5033833	15777488	4765726	6369591	2499246	41679	3630	1815	0	1815	8340	6317757	2497431
Ki11	apex	76	0	14167000	0	13565607	0	6611759	0	5931310	0	5125269	0	3372	0	0	0	0	0	5121897
Ki11	ear	101	25758378	0	23175860	863370	17473517	4905745	16731443	4665710	11177337	3166435	71687	5337	3427	0	3427	10510	11091713	3164525
Ki11	root	101	27132796	0	24597314	857279	18609455	4842229	17908643	4602413	11484612	2839886	64891	3667	2797	0	2797	12687	11404237	2839016
Ki11	shoot	101	29216874	0	25611717	1062224	18948780	5783768	18230152	5523811	11877898	3551329	80726	5017	3899	0	3899	13968	11779305	3550211
Ki11	tassel	101	27157937	0	23849284	899444	17544377	5560920	16716950	5274790	13292562	3761035	75652	5789	4137	0	4137	29968	13182805	3759383
Ki3	apex	76	0	29308438	0	28444730	0	13027006	0	11587146	0	9221377	0	6323	0	0	0	0	0	9215054
Ki3	ear	101	27212835	0	23627131	952009	17758007	5062499	16945107	4801388	8976605	2921026	55149	4240	2723	0	2723	7067	8911666	2919509
Ki3	root	101	30627056	0	26803848	832353	19397127	5243093	18430943	4943201	12796086	3214034	70972	4105	2960	0	2960	10694	12711460	3212889
Ki3	shoot	101	25089527	0	22559212	884648	16589642	5203787	15942178	4957918	12367161	3454627	76553	6061	4931	0	4931	20452	12265225	3453497
Ki3	tassel	101	27351510	0	24323956	1129744	18053190	5503324	17249819	5229714	7439926	2775574	39860	3847	1968	0	1968	8617	7389481	2773695
Ky21	apex	76	0	26323994	0	25421155	0	11388940	0	10136581	0	8179964	0	5616	0	0	0	0	0	8174348
Ky21	ear	101	26206707	0	23451928	901828	17499190	5206175	16800545	4961839	13304112	3495438	77830	6003	4713	0	4713	24055	13197514	3494148
Ky21	root	101	25484783	0	22782206	807586	16583337	5063562	15850358	4802156	12491396	3407110	73971	5510	4222	0	4222	16342	12396861	3405822
Ky21	shoot	101	27024074	0	24518999	854951	17979355	5636682	17354630	5391219	13207776	3585366	80224	6350	6053	0	6053	20045	13101454	3585069
Ky21	tassel	101	28893506	0	25288339	1460939	18596111	6147011	17795740	5834272	8183143	3375404	42292	4464	2536	0	2536	15808	8122507	3373476
M162W	apex	76	0	24648726	0	23854503	0	13895027	0	11745949	0	8839489	0	6804	0	0	0	0	0	8832685
M162W	ear	101	26585210	0	23679904	889839	17880573	4935730	17129669	4693203	12948788	3369276	89717	5650	4070	0	4070	9371	12845630	3367696
M162W	root	101	23253787	0	20043806	765280	14643502	4563263	14086072	4346067	11237244	3071787	69099	4893	3999	0	3999	18505	11145641	3070893
M162W	shoot	101	26056036	0	23010789	930012	17089635	5194026	16217581	4888034	11738193	3376342	76670	6071	3906	0	3906	15338	11642279	3374177
M162W	tassel	101	28260557	0	24560993	1086659	18292457	5560480	17338581	5247718	10460333	3250263	64207	5015	2943	0	2943	11847	10381336	3248191
M37W	apex	76	0	17456365	0	16885666	0	10521077	0	9274278	0	7439405	0	5576	0	0	0	0	0	7433829
M37W	ear	101	23079683	0	20694393	720221	15433549	4464421	14830552	4255152	10348975	2904244	63571	4767	3328	0	3328	10869	10271207	2902805
M37W	root	101	26417073	0	22432085	879512	16066214	5073469	15455243	4839331	11608911	3332483	66939	5077	3631	0	3631	18108	11520233	3331037
M37W	shoot	101	23375070	0	19792835	917491	14586756	4477961	13744800	4240015	10105904	3052363	59512	4875	3594	0	3594	13863	10028935	3051082
M37W	tassel	101	23716990	0	21561296	761039	15633062	5130077	15015769	4887545	11500001	3406995	65713	5638	3873	0	3873	21258	11409157	3405230
Mo17	apex	76	0	28783507	0	28000683	0	17536722	0	15584138	0	11582517	0	9259	0	0	0	0	0	11573258
Mo17	ear	101	25576521	0	23349108	715890	17400204	5130046	16739134	4896911	13192205	3373775	80904	6090	5312	0	5312	17539	13088450	3372997
Mo17	root	101	27357945	0	24551309	799975	17760577	5264773	17035054	5006159	13270644	3410192	76213	5625	4208	0	4208	17306	13172917	3408775
Mo17	shoot	101	24530239	0	22239554	763948	16434819	4807993	15748497	4570953	11232136	3104509	70236	5139	3584	0	3584	12763	11145553	3102954
Mo17	tassel	101	24684047	0	22195251	862069	16409922	5226567	15597498	4960628	11807681	3502201	77690	6079	3866	0	3866	23957	11702168	3499988
Mo18W	apex	76	0	23249054	0	22432280	0	13937083	0	12416883	0	10057418	0	7131	0	0	0	0	0	10050287
Mo18W	ear	101	18541833	0	16595703	869097	12212060	3480896	11728985	3314991	6187510	1961300	38562	3289	2101	0	2101	4963	6141884	1960112
Mo18W	root	101	26229841	0	22159247	748487	15520006	4524053	14841492	4284116	11713075	2954535	71456	4959	3568	0	3568	12191	11625860	2953144
Mo18W	shoot	101	26652112	0	21570782	933846	14670185	4536483	14030705	4276971	9806839	2846709	61813	4666	3040	0	3040	14516	9727470	2845083
Mo18W	tassel	101	18267361	0	16133251	939504	11909810	3721712	11393064	3532866	4894327	1951771	23996	2539	1294	0	1294	5470	4863567	1950526
Ms71	apex	76	0	8395495	0	8223291	0	5560819	0	5024555	0	4433650	0	3389	0	0	0	0	0	4430261
Ms71	ear	101	36617493	0	11556619	1079966	9527168	2194570	5506194	1528607	5055831	3667721	51980	2366	987	0	987	22361	4980503	3666342
Ms71	root	101	36250290	0	32798555	1098934	24330377	7159059	23431353	6855607	16644486	4184830	99352	6141	6308	0	6308	18270	16520556	4184997
Ms71	shoot	101	35399003	0	31560722	1047165	23164893	7042743	22303568	6734791	15939289	4115473	99489	6633	6576	0	6576	17361	15815863	4115416
NC350	apex	76	0	16100432	0	15736429	0	10292118	0	9268856	0	6769115	0	3928	0	0	0	0	0	6765187
NC350	ear	101	23960064	0	21844401	659449	15978425	4770057	15229921	4503806	5528183	1204246	33817	4207	2067	0	2067	9922	5482377	1202106
NC350	root	101	28183685	0	22330334	740372	16213986	4875007	15577781	4649340	12571424	3173636	82355	4662	4092	0	4092	15749	12469228	3173066
NC350	shoot	101	24220586	0	20897588	1035387	15292572	5012353	14691195	4771789	11397050	3371021	74209	5460	4399	0	4399	18343	11300099	3369960
NC350	tassel	101	23884252	0	21751447	726473	15803835	5109533	15122115	4866515	12375560	3530553	82062	6059	4410	0	4410	34496	12254592	3528904
NC358	apex	76	0	17094119	0	16301225	0	11326032	0	10044768	0	8273423	0	5279	0	0	0	0	0	8268144
NC358	ear	101	24074946	0	22079988	770700	16400239	4854517	15723177	4614122	7121395	2168516	45055	4809	3301	0	3301	8215	7064824	2167008
NC358	root	101	24401094	0	18849521	516406	13386871	3966024	12872196	3777336	9957415	2580576	61916	4256	3427	0	3427	12379	9879693	2579747
NC358	shoot	101	27857589	0	23439426	1103853	17168347	5400659	16521655	5151809	12781820	3591740	79382	5687	4222	0	4222	15478	12682738	3590275
NC358	tassel	101	24285702	0	21427088	1058824	15705749	5129218	14997450	4869912	7432737	2902553	45674	4330	2263	0	2263	16223	7368577	2900486
Oh43	apex	76	0	17042806	0	16299737	0	11803945	0	10552192	0	7967118	0	3862	0	0	0	0	0	7963256
Oh43	ear	101	26469328	0	23370056	607428	17228189	5386604	16500224	5108234	11625175	2468067	71271	6097	4675	0	4675	9895	11539334	2466645
Oh43	root	101	25667086	0	23586086	623647	18030272	4507057	17345609	4299751	12427454	2843552	76357	3781	2497	0	2497	8771	12339829	2842268
Oh43	shoot	101	26305257	0	18867676	1006633	14010871	4314961	13029656	3966799	9950912	2874482	62103	4584	2921	0	2921	11176	9874712	2872819
Oh43	tassel	101	27755458	0	25345992	885008	18771039	5445922	17815220	5163779	10261026	3052348	73236	5330	3096	0	3096	9376	10175318	3050114
Oh7B	apex	76	0	26022843	0	25260688	0	12322914	0	11062238	0	9325880	0	6065	0	0	0	0	0	9319815
Oh7B	ear	101	24269080	0	21902437	1042001	16690051	4637914	15938731	4391791	12996141	3539818	83045	5893	4376	0	4376	22639	12886081	3538301
Oh7B	root	101	26476304	0	20375257	788226	14655824	4307959	14093458	4097721	11226561	2992692	68646	4589	3157	0	3157	10932	11143826	2991260
Oh7B	shoot	101	26995744	0	23024512	1271752	17033328	5479561	16410139	5218654	11515936	3661443	67845	5733	3726	0	3726	21992	11422373	3659436
Oh7B	tassel	101	25915204	0	23191955	1018527	17067049	5556266	16355522	5271379	12498623	3786587	75760	6503	4186	0	4186	28510	12390167	3784270
P39	apex	76	0	18423229	0	17900720	0	10929505	0	9610149	0	8022157	0	5832	0	0	0	0	0	8016325
P39	ear	101	29070685	0	25923933	704529	19234366	5682444	18378010	5377250	13438531	3203658	81106	6122	4562	0	4562	16588	13336275	3202098
P39	root	101	25909938	0	23355713	845550	16960770	5295862	16181707	4998455	12537920	3578363	74761	5595	3771	0	3771	17051	12442337	3576539
P39	shoot	101	23868336	0	20809478	1185494	15418658	5030730	14583209	4730698	11530875	3527946	67089	5178	3408	0	3408	23506	11436872	3526176
P39	tassel	101	26692108	0	23956340	972355	17817387	5368060	16993072	5082220	10104816	3310162	58288	4893	2799	0	2799	12874	10030855	3308068
Tx303	apex	76	0	25725110	0	24937203	0	17018495	0	15207141	0	12027242	0	8641	0	0	0	0	0	12018601
Tx303	ear	101	26955289	0	24039976	985098	18026829	5219047	17228532	4944812	12431556	3708660	79299	5734	3773	0	3773	15897	12332587	3706699
Tx303	root	101	25692410	0	20744819	720065	14670862	4485254	14139544	4281664	11446340	3109322	72176	4360	3424	0	3424	13120	11357620	3108386
Tx303	shoot	101	29584739	0	25991376	1346579	19192669	6257021	18507193	5969151	13019571	4055934	81164	6498	5241	0	5241	22970	12910196	4054677
Tx303	tassel	101	23768374	0	21257636	932860	15529662	5100285	14902050	4844274	12207348	3581538	73558	5878	4156	0	4156	38949	12090685	3579816
Tzi8	apex	76	0	32160865	0	30968265	0	18646996	0	16500667	0	13593906	0	10574	0	0	0	0	0	13583332
Tzi8	ear	101	27251207	0	24175179	916086	17852861	5412496	17098140	5145151	13240706	3467576	93326	6440	4628	0	4628	13417	13129335	3465764
Tzi8	root	101	24793570	0	21664036	710958	15359176	4592537	14576974	4329149	11681052	3156332	77796	5063	2937	0	2937	11492	11588827	3154206
Tzi8	shoot	101	27304928	0	23676416	1241460	17385123	5627715	16583703	5332240	13712067	3884076	86542	6190	4507	0	4507	21011	13600007	3882393
Tzi8	tassel	101	26281177	0	23117372	1094745	17147893	5323960	16359479	5044027	8094649	3048081	44211	4263	2490	0	2490	13423	8034525	3046308
Total			2820192815	648602808	2436878186	728124385	1796320420	874646159	1714358732	809665023	1160402605	577117817	7161614	706253	377916	0	377916	1639271	1151223804	576789480
