# Supplementary material for: Substantial contribution of genetic variation in the expression of transcription factors to phenotypic variation revealed by eRD-GWAS
Source: Genome Biol. 2017 Oct 17;18:192. doi: 10.1186/s13059-017-1328-6 (PMC5645915; doi:10.1186/s13059-017-1328-6)
Supplement: Supplementary file 3 — Functional enrichment and GO term enrichment tests. a Functional enrichment tests of genes that exhibit extreme expression variation across genotypes. b GO term enrichment tests of genes that exhibit extreme expression variation across genotypes. c Functional enrichment tests of genes that exhibit extreme expression variation across tissues. d GO term enrichment tests of genes that exhibit extreme expression variation across tissues. e Functional enrichment tests of genes that exhibit extreme expression variation across genotypes and tissues. f GO term enrichment tests of genes that exhibit extreme expression variation across genotypes and tissues. (XLSX 61 kb) [file 13059_2017_1328_MOESM3_ESM.xlsx]

## Sheet: TableS2_a_c_e
a. Functional enrichment tests of genes that exhibit extreme expression variation across genotypes.
	Category	layer	pval.BH.adjust	log2.odd.ratio	cat.function
	G-VE	L1	0.0015988	1.17624	cell wall
		L1	0.0015988	0.79824	misc
		L1	0.00236689	-0.641391	protein
		L1	2.30445e-11	2.5131	PS
		L1	0.00387508	-0.630285	RNA
		L1	0.00234526	1.23531	secondary metabolism
		L2	0.0421551	2.07444	cell wall.cell wall proteins
		L2	0.0447415	1.87414	cell wall.modification
		L2	0.0471428	4.07448	lipid metabolism.lipid transfer proteins etc
		L2	0.00361234	2.59329	misc.glutathione S transferases
		L2	0.0421551	2.32829	misc.protease inhibitor/seed storage/lipid transfer protein (LTP) family protein
		L2	0.0421551	-0.936142	protein.degradation
		L2	2.23455e-09	2.86922	PS.lightreaction
		L2	0.00212616	2.42843	secondary metabolism.flavonoids
		L3	2.69456e-06	4.27733	PS.lightreaction.photosystem I
		L3	7.59033e-08	3.8293	PS.lightreaction.photosystem II
		L4	0.0320566	-1.5625	protein.degradation.ubiquitin.E3
		L4	2.55182e-08	5.48815	PS.lightreaction.photosystem II.LHC-II
		L4	0.00686183	4.90805	PS.lightreaction.photosystem I.LHC-I
		L4	0.0089866	3.75786	PS.lightreaction.photosystem I.PSI polypeptide subunits
	G-SE	L1	0.0337777	-3.15578	amino acid metabolism
		L1	2.13e-06	1.5287	cell wall
		L1	2.1e-12	0.815293	not assigned
		L2	0.0418766	1.8257	cell wall.degradation
		L2	1.94e-10	3.2241	cell wall.modification
		L2	1.93e-11	0.807795	not assigned.unknown
		L3	0.000586003	3.05611	cell wall.degradation.pectate lyases and polygalacturonases
		L3	0.0426392	5.36134	TCA / org. transformation.carbonic anhydrases
c. Functional enrichment tests of genes that exhibit extreme expression variation across tissues.
		layer	pval.BH.adjust	log2.odd.ratio	cat.function
	T-VE	L1	7.43773e-06	1.41983	cell wall
		L1	0.000134556	1.22918	DNA
		L1	8.73954e-10	1.21698	misc
		L1	8.00105e-19	-1.14243	not assigned
		L1	4.67445e-16	-1.82885	protein
		L1	1.54873e-21	3.09669	PS
		L1	2.76272e-09	1.87783	secondary metabolism
		L1	0.0208217	0.706862	stress
		L1	0.000790671	0.832374	transport
		L2	0.00706558	1.81364	cell wall.degradation
		L2	0.00462745	2.03308	cell wall.modification
		L2	0.0463434	4.70024	development.squamosa promoter binding like (SPL)
		L2	4.70217e-06	1.73752	DNA.synthesis/chromatin structure
		L2	0.0207526	3.87185	fermentation.aldehyde dehydrogenase
		L2	0.0278574	2.48206	hormone metabolism.gibberelin
		L2	6.45581e-05	5.2909	lipid metabolism.lipid transfer proteins etc
		L2	6.21049e-07	7.06322	misc.beta 1
		L2	0.00305504	2.12648	misc.GDSL-motif lipase
		L2	0.000168303	2.76194	misc.glutathione S transferases
		L2	0.000488056	2.7383	misc.protease inhibitor/seed storage/lipid transfer protein (LTP) family protein
		L2	4.74166e-18	-1.14506	not assigned.unknown
		L2	0.000780129	-1.22085	protein.degradation
		L2	0.0346412	-1.1773	protein.postranslational modification
		L2	4.70217e-06	-Inf	protein.synthesis
		L2	0.0185268	-3.22634	protein.targeting
		L2	0.00669796	2.74704	PS.calvin cycle
		L2	4.33199e-19	3.54449	PS.lightreaction
		L2	0.0147769	-3.29376	RNA.processing
		L2	0.0309383	-Inf	RNA.RNA binding
		L2	8.46643e-05	2.56384	secondary metabolism.flavonoids
		L2	0.000896401	2.02364	secondary metabolism.phenylpropanoids
		L2	4.70217e-06	5.55588	secondary metabolism.wax
		L2	0.00237217	1.12888	signalling.receptor kinases
		L2	0.00191004	1.29593	stress.biotic
		L2	0.0185268	6.2853	tetrapyrrole synthesis.protochlorophyllide reductase
		L2	3.49457e-05	2.26167	transport.ABC transporters and multidrug resistance systems
		L2	0.0309383	3.54982	transport.ammonium
		L2	0.00783412	2.66677	transport.Major Intrinsic Proteins
		L2	0.0176679	3.20091	transport.phosphate
		L3	1.11368e-18	4.09666	DNA.synthesis/chromatin structure.histone
		L3	0.0034428	4.99678	hormone metabolism.gibberelin.induced-regulated-responsive-activated
		L3	0.0371002	2.92849	lipid metabolism.FA synthesis and FA elongation.beta ketoacyl CoA synthase
		L3	2.43474e-09	-3.06215	protein.degradation.ubiquitin
		L3	3.64668e-05	-Inf	protein.synthesis.ribosomal protein
		L3	0.0371002	6.9884	PS.calvin cycle.rubisco small subunit
		L3	5.62172e-12	4.94121	PS.lightreaction.photosystem I
		L3	3.35095e-10	3.83748	PS.lightreaction.photosystem II
		L3	0.000801859	3.41853	RNA.regulation of transcription.HB
		L3	4.63618e-05	2.85611	RNA.regulation of transcription.MADS box transcription factor family
		L3	0.00794397	2.58306	secondary metabolism.flavonoids.dihydroflavonols
		L3	0.0348007	2.38589	signalling.receptor kinases.leucine rich repeat III
		L4	1.18524e-05	-3.23158	protein.degradation.ubiquitin.E3
		L4	0.0099555	-Inf	protein.synthesis.ribosomal protein.eukaryotic
		L4	1.24255e-10	6.07936	PS.lightreaction.photosystem II.LHC-II
		L4	0.00768093	3.14731	PS.lightreaction.photosystem II.PSII polypeptide subunits
		L4	0.00200535	5.11825	PS.lightreaction.photosystem I.LHC-I
		L4	2.84124e-10	5.71586	PS.lightreaction.photosystem I.PSI polypeptide subunits
		L4	0.0196496	4.68331	secondary metabolism.phenylpropanoids.lignin biosynthesis.CAD
		L4	0.0189283	7.40295	secondary metabolism.phenylpropanoids.lignin biosynthesis.F5H
	T-SE	L1	0.00589721	-1.03267	misc
		L1	0.00181423	0.428497	not assigned
		L1	9.55671e-06	0.727975	protein
		L1	0.00559974	-1.10986	signalling
		L2	0.0143236	1.62419	cell.vesicle transport
		L2	0.00757478	0.427828	not assigned.unknown
		L2	2.75788e-07	1.1168	protein.degradation
		L2	0.00757478	-2.94025	signalling.receptor kinases
		L3	5.1955e-12	1.80293	protein.degradation.ubiquitin
		L4	2.60453e-07	3.19258	protein.degradation.ubiquitin.proteasom
e. Functional enrichment tests of genes that exhibit extreme expression variation across genotypes and tissues.
Genotype	Tissue	Layer	adjusted p-val	log2 (odds ratio)	functional category
variable	variable	L1	0.000542206	1.89688	cell wall
		L1	8.28868e-05	1.44647	misc
		L1	0.000726479	-0.864182	not assigned
		L1	2.56861e-05	-2.05852	protein
		L1	1.43126e-23	4.31173	PS
		L1	0.0362439	-0.993465	RNA
		L1	0.00244346	1.86654	secondary metabolism
		L1	0.0362439	1.10214	stress
		L2	0.0338683	2.76209	cell wall.modification
		L2	0.00267429	5.86726	lipid metabolism.lipid transfer proteins etc
		L2	0.0421913	3.09351	misc.glutathione S transferases
		L2	0.0338683	3.23582	misc.protease inhibitor/seed storage/lipid transfer protein (LTP) family protein
		L2	0.0057812	-0.863059	not assigned.unknown
		L2	0.000984635	4.25354	PS.calvin cycle
		L2	1.98349e-20	4.75623	PS.lightreaction
		L2	0.000653608	3.51054	secondary metabolism.flavonoids
		L2	0.0146418	1.87555	stress.biotic
		L3	0.00463593	6.18039	hormone metabolism.gibberelin.induced-regulated-responsive-activated
		L3	0.0366452	6.90128	PS.calvin cycle.GAP
		L3	0.00771952	8.90155	PS.calvin cycle.rubisco small subunit
		L3	2.85471e-10	5.86639	PS.lightreaction.photosystem I
		L3	1.32786e-13	5.46721	PS.lightreaction.photosystem II
		L3	0.0374859	4.50081	secondary metabolism.flavonoids.chalcones
		L4	0.0454868	-3.55764	protein.degradation.ubiquitin.E3
		L4	1.58223e-12	7.27526	PS.lightreaction.photosystem II.LHC-II
		L4	0.0229862	3.81057	PS.lightreaction.photosystem II.PSII polypeptide subunits
		L4	7.9224e-05	6.50098	PS.lightreaction.photosystem I.LHC-I
		L4	7.9224e-05	5.38585	PS.lightreaction.photosystem I.PSI polypeptide subunits
variable	normal	L3	0.00980822	3.93469	cell wall.cell wall proteins.LRR
		L3	0.00359411	1.74077	protein.synthesis.ribosomal protein
		L4	0.000135935	2.26238	protein.synthesis.ribosomal protein.eukaryotic
normal	variable	L1	0.0111234	1.11903	cell wall
		L1	1.30948e-06	1.67183	DNA
		L1	0.0345565	2.9979	fermentation
		L1	1.15998e-05	1.08034	misc
		L1	5.31386e-15	-1.23581	not assigned
		L1	2.23462e-10	-1.72575	protein
		L1	0.000628709	1.79362	PS
		L1	2.37723e-06	1.82632	secondary metabolism
		L1	5.24516e-06	1.20497	transport
		L2	0.0389823	5.21637	development.squamosa promoter binding like (SPL)
		L2	1.20071e-08	2.22165	DNA.synthesis/chromatin structure
		L2	0.0158379	4.38879	fermentation.aldehyde dehydrogenase
		L2	0.000102903	3.03356	misc.beta 1
		L2	0.0293994	2.07885	misc.GDSL-motif lipase
		L2	0.0226562	2.44019	misc.glutathione S transferases
		L2	3.20504e-14	-1.23989	not assigned.unknown
		L2	0.0226562	-1.12255	protein.degradation
		L2	0.000675012	-inf	protein.synthesis
		L2	0.00622332	2.08365	PS.lightreaction
		L2	0.0327847	-inf	RNA.processing
		L2	0.00129206	2.27946	secondary metabolism.phenylpropanoids
		L2	0.00112171	4.99926	secondary metabolism.wax
		L2	0.0149222	1.19548	signalling.receptor kinases
		L2	0.000675012	2.31992	transport.ABC transporters and multidrug resistance systems
		L2	0.0226562	4.06676	transport.ammonium
		L2	0.00302536	3.18616	transport.Major Intrinsic Proteins
		L2	0.0106069	3.71866	transport.phosphate
		L2	0.0402619	1.94514	transport.sugars
		L3	3.97993e-21	4.54502	DNA.synthesis/chromatin structure.histone
		L3	1.33413e-06	-3.31906	protein.degradation.ubiquitin
		L3	0.00397032	-inf	protein.synthesis.ribosomal protein
		L3	0.0283983	3.2291	PS.lightreaction.photosystem I
		L3	0.0198435	2.12019	RNA.regulation of transcription.HB
		L3	2.64484e-05	3.20401	RNA.regulation of transcription.MADS box transcription factor family
		L3	0.0286877	3.17006	RNA.regulation of transcription.SBP
		L4	0.0178071	-3.00102	protein.degradation.ubiquitin.E3
		L4	0.000928455	4.84985	PS.lightreaction.photosystem I.PSI polypeptide subunits
		L4	0.0178071	8.23476	secondary metabolism.phenylpropanoids.lignin biosynthesis.F5H
normal	stable	L1	0.0235554	0.997256	cell
		L1	0.0204171	-inf	cell wall
		L1	0.0238064	-1.33657	misc
		L1	6.71207e-10	1.17921	protein
		L2	0.00415247	2.16192	cell.vesicle transport
		L2	1.023e-10	1.61434	protein.degradation
		L2	0.0383367	-inf	signalling.receptor kinases
		L3	1.91868e-11	2.07748	protein.degradation.ubiquitin
		L4	1.06269e-07	3.60844	protein.degradation.ubiquitin.proteasom
stable	normal	L1	0.0110788	1.33588	cell wall
		L1	0.00280171	0.579682	not assigned
		L2	6.35575e-07	3.36169	cell wall.modification
		L2	0.0110998	0.572245	not assigned.unknown
stable	stable	L1	0.000726703	1.67563	cell wall
		L1	5.99671e-10	1.08305	not assigned
		L2	0.0211811	2.68614	cell wall.modification
		L2	5.78461e-09	1.07564	not assigned.unknown
		L2	0.0243134	-1.25438	RNA.regulation of transcription
		L3	0.00882699	3.61816	cell wall.degradation.pectate lyases and polygalacturonases
					*misc: miscellaneous.
					**inf: infinity, due to zero odds ratio.

## Sheet: TableS2_b_d_f
b. Go term enrichment tests of genes that exhibit extreme expression variation across genotypes.
Category	GO Category	Ontology	Over_represented_pvalue	qvalue	Term
G-VE	GO:0009765	BP	9.9999e-06	0.00368246	photosynthesis, light harvesting
	GO:0015979	BP	9.9999e-06	0.00368246	photosynthesis
	GO:0018298	BP	9.9999e-06	0.00368246	protein-chromophore linkage
	GO:0006073	BP	1.99998e-05	0.00631279	cellular glucan metabolic process
	GO:0009505	CC	9.9999e-06	0.00368246	plant-type cell wall
	GO:0009522	CC	9.9999e-06	0.00368246	photosystem I
	GO:0009523	CC	9.9999e-06	0.00368246	photosystem II
	GO:0009535	CC	9.9999e-06	0.00368246	chloroplast thylakoid membrane
	GO:0009579	CC	9.9999e-06	0.00368246	thylakoid
	GO:0010287	CC	9.9999e-06	0.00368246	plastoglobule
	GO:0048046	CC	9.9999e-06	0.00368246	apoplast
	GO:0004867	MF	9.9999e-06	0.00368246	serine-type endopeptidase inhibitor activity
	GO:0016168	MF	9.9999e-06	0.00368246	chlorophyll binding
	GO:0016762	MF	1.99998e-05	0.00631279	xyloglucan:xyloglucosyl transferase activity
	GO:0004553	MF	7.99992e-05	0.0235678	hydrolase activity, hydrolyzing O-glycosyl compounds
G-SE	GO:0009664	BP	9.9999e-06	0.0110474	plant-type cell wall organization
	GO:0019953	BP	9.9999e-06	0.0110474	sexual reproduction
	GO:0005576	CC	9.9999e-06	0.0110474	extracellular region
	GO:0070461	CC	3.99996e-05	0.0353516	SAGA-type complex
	GO:0004650	MF	9.9999e-06	0.0110474	polygalacturonase activity
d. Go term enrichment tests of genes that exhibit extreme expression variation across tissues.
Category	GO Category	Ontology	Over_represented_pvalue	qvalue	Term
T-VE	GO:0001558	BP	9.9999e-06	0.00152378	regulation of cell growth
	GO:0006334	BP	9.9999e-06	0.00152378	nucleosome assembly
	GO:0008283	BP	9.9999e-06	0.00152378	cell proliferation
	GO:0009414	BP	9.9999e-06	0.00152378	response to water deprivation
	GO:0009765	BP	9.9999e-06	0.00152378	photosynthesis, light harvesting
	GO:0009913	BP	9.9999e-06	0.00152378	epidermal cell differentiation
	GO:0010025	BP	9.9999e-06	0.00152378	wax biosynthetic process
	GO:0015979	BP	9.9999e-06	0.00152378	photosynthesis
	GO:0018298	BP	9.9999e-06	0.00152378	protein-chromophore linkage
	GO:0030036	BP	9.9999e-06	0.00152378	actin cytoskeleton organization
	GO:0042335	BP	9.9999e-06	0.00152378	cuticle development
	GO:0000911	BP	1.99998e-05	0.00245498	cytokinesis by cell plate formation
	GO:0005975	BP	1.99998e-05	0.00245498	carbohydrate metabolic process
	GO:0006869	BP	1.99998e-05	0.00245498	lipid transport
	GO:0080167	BP	1.99998e-05	0.00245498	response to karrikin
	GO:0010114	BP	5.99994e-05	0.00646676	response to red light
	GO:0048825	BP	7.99992e-05	0.00803447	cotyledon development
	GO:0006073	BP	0.000119999	0.0112824	cellular glucan metabolic process
	GO:0010093	BP	0.000199998	0.0180366	specification of floral organ identity
	GO:0010218	BP	0.000269997	0.0229446	response to far red light
	GO:0009637	BP	0.000299997	0.025013	response to blue light
	GO:0051726	BP	0.000309997	0.0253681	regulation of cell cycle
	GO:0050832	BP	0.000359996	0.0284076	defense response to fungus
	GO:0009718	BP	0.000389996	0.0297137	anthocyanin-containing compound biosynthetic process
	GO:0010583	BP	0.000419996	0.031457	response to cyclopentenone
	GO:0006633	BP	0.000569994	0.0419801	fatty acid biosynthetic process
	GO:0009624	BP	0.000659993	0.0478117	response to nematode
	GO:0000786	CC	9.9999e-06	0.00152378	nucleosome
	GO:0005694	CC	9.9999e-06	0.00152378	chromosome
	GO:0009505	CC	9.9999e-06	0.00152378	plant-type cell wall
	GO:0009506	CC	9.9999e-06	0.00152378	plasmodesma
	GO:0009522	CC	9.9999e-06	0.00152378	photosystem I
	GO:0009523	CC	9.9999e-06	0.00152378	photosystem II
	GO:0009535	CC	9.9999e-06	0.00152378	chloroplast thylakoid membrane
	GO:0009538	CC	9.9999e-06	0.00152378	photosystem I reaction center
	GO:0009579	CC	9.9999e-06	0.00152378	thylakoid
	GO:0010287	CC	9.9999e-06	0.00152378	plastoglobule
	GO:0016020	CC	9.9999e-06	0.00152378	membrane
	GO:0016021	CC	9.9999e-06	0.00152378	integral component of membrane
	GO:0048046	CC	9.9999e-06	0.00152378	apoplast
	GO:0046658	CC	1.99998e-05	0.00245498	anchored component of plasma membrane
	GO:0005618	CC	2.99997e-05	0.00358294	cell wall
	GO:0005634	CC	3.99996e-05	0.00465153	nucleus
	GO:0005774	CC	6.99993e-05	0.00736493	vacuolar membrane
	GO:0005886	CC	0.000229998	0.0203272	plasma membrane
	GO:0003677	MF	9.9999e-06	0.00152378	DNA binding
	GO:0004553	MF	9.9999e-06	0.00152378	hydrolase activity, hydrolyzing O-glycosyl compounds
	GO:0008289	MF	9.9999e-06	0.00152378	lipid binding
	GO:0016168	MF	9.9999e-06	0.00152378	chlorophyll binding
	GO:0046982	MF	9.9999e-06	0.00152378	protein heterodimerization activity
	GO:0003700	MF	1.99998e-05	0.00245498	transcription factor activity, sequence-specific DNA binding
	GO:0004364	MF	1.99998e-05	0.00245498	glutathione transferase activity
	GO:0016798	MF	4.99995e-05	0.00552369	hydrolase activity, acting on glycosyl bonds
	GO:0046983	MF	4.99995e-05	0.00552369	protein dimerization activity
	GO:0004867	MF	7.99992e-05	0.00803447	serine-type endopeptidase inhibitor activity
	GO:0016887	MF	9.9999e-05	0.0098199	ATPase activity
	GO:0016762	MF	0.000119999	0.0112824	xyloglucan:xyloglucosyl transferase activity
	GO:0016491	MF	0.000169998	0.0156505	oxidoreductase activity
	GO:0003779	MF	0.000259997	0.022528	actin binding
	GO:0022857	MF	0.000349997	0.0281206	transmembrane transporter activity
	GO:0016788	MF	0.000379996	0.0294597	hydrolase activity, acting on ester bonds
T-SE	GO:0030163	BP	9.9999e-06	0.0110474	protein catabolic process
	GO:0006511	BP	1.99998e-05	0.0147299	ubiquitin-dependent protein catabolic process
	GO:0016192	BP	1.99998e-05	0.0147299	vesicle-mediated transport
	GO:0006413	BP	6.99993e-05	0.0386659	translational initiation
	GO:0000502	CC	9.9999e-06	0.0110474	proteasome complex
	GO:0008540	CC	9.9999e-06	0.0110474	proteasome regulatory particle, base subcomplex
	GO:0003676	MF	9.9999e-06	0.0110474	nucleic acid binding
	GO:0008270	MF	6.99993e-05	0.0386659	zinc ion binding
f. Go term enrichment tests of genes that exhibit extreme expression variation across genotypes and tissues.
Category	GO Category	Ontology	qvalue	term
G-VE & T-VE	GO:0009637	BP	0.00276185	response to blue light
	GO:0009718	BP	0.00276185	anthocyanin-containing compound biosynthetic process
	GO:0009765	BP	0.00276185	photosynthesis, light harvesting
	GO:0010114	BP	0.00276185	response to red light
	GO:0010218	BP	0.00276185	response to far red light
	GO:0015979	BP	0.00276185	photosynthesis
	GO:0018298	BP	0.00276185	protein-chromophore linkage
	GO:0001558	BP	0.00631279	regulation of cell growth
	GO:0010466	BP	0.0152964	negative regulation of peptidase activity
	GO:0006073	BP	0.015782	cellular glucan metabolic process
	GO:0009744	BP	0.0167616	response to sucrose
	GO:0006869	BP	0.021382	lipid transport
	GO:0042549	BP	0.0289994	photosystem II stabilization
	GO:0000079	BP	0.0298929	regulation of cyclin-dependent protein serine/threonine kinase activity
	GO:0042546	BP	0.0441896	cell wall biogenesis
	GO:0005618	CC	0.00276185	cell wall
	GO:0009505	CC	0.00276185	plant-type cell wall
	GO:0009522	CC	0.00276185	photosystem I
	GO:0009523	CC	0.00276185	photosystem II
	GO:0009535	CC	0.00276185	chloroplast thylakoid membrane
	GO:0009579	CC	0.00276185	thylakoid
	GO:0010287	CC	0.00276185	plastoglobule
	GO:0048046	CC	0.00276185	apoplast
	GO:0009507	CC	0.00465153	chloroplast
	GO:0009941	CC	0.00465153	chloroplast envelope
	GO:0009538	CC	0.00631279	photosystem I reaction center
	GO:0016020	CC	0.00803446	membrane
	GO:0016168	MF	0.00276185	chlorophyll binding
	GO:0004867	MF	0.00465153	serine-type endopeptidase inhibitor activity
	GO:0016210	MF	0.0115277	naringenin-chalcone synthase activity
	GO:0004553	MF	0.0128886	hydrolase activity, hydrolyzing O-glycosyl compounds
	GO:0030414	MF	0.0152964	peptidase inhibitor activity
	GO:0016762	MF	0.015782	xyloglucan:xyloglucosyl transferase activity
	GO:0008289	MF	0.0191488	lipid binding
	GO:0019901	MF	0.0294597	protein kinase binding
G-VE & T-Not-Extrem	GO:0003735	MF	0.0441896	structural constituent of ribosome
G-Not-Extrem & T-VE	GO:0006334	BP	0.00259939	nucleosome assembly
	GO:0008283	BP	0.00259939	cell proliferation
	GO:0009414	BP	0.00259939	response to water deprivation
	GO:0042335	BP	0.00259939	cuticle development
	GO:0009913	BP	0.00441896	epidermal cell differentiation
	GO:0030036	BP	0.00441896	actin cytoskeleton organization
	GO:0000911	BP	0.0135968	cytokinesis by cell plate formation
	GO:0010093	BP	0.0135968	specification of floral organ identity
	GO:0048825	BP	0.0142038	cotyledon development
	GO:0005975	BP	0.0167616	carbohydrate metabolic process
	GO:0010025	BP	0.0206218	wax biosynthetic process
	GO:0008643	BP	0.0307988	carbohydrate transport
	GO:0006355	BP	0.0311926	regulation of transcription, DNA-templated
	GO:0006351	BP	0.0418638	transcription, DNA-templated
	GO:0072489	BP	0.0418638	methylammonium transmembrane transport
	GO:0000786	CC	0.00259939	nucleosome
	GO:0005634	CC	0.00259939	nucleus
	GO:0005694	CC	0.00259939	chromosome
	GO:0005774	CC	0.00259939	vacuolar membrane
	GO:0009506	CC	0.00259939	plasmodesma
	GO:0009579	CC	0.00259939	thylakoid
	GO:0016021	CC	0.00259939	integral component of membrane
	GO:0046658	CC	0.00259939	anchored component of plasma membrane
	GO:0005886	CC	0.00803446	plasma membrane
	GO:0009538	CC	0.00803446	photosystem I reaction center
	GO:0009522	CC	0.0135968	photosystem I
	GO:0003677	MF	0.00259939	DNA binding
	GO:0003700	MF	0.00259939	transcription factor activity, sequence-specific DNA binding
	GO:0004553	MF	0.00259939	hydrolase activity, hydrolyzing O-glycosyl compounds
	GO:0022857	MF	0.00259939	transmembrane transporter activity
	GO:0046982	MF	0.00259939	protein heterodimerization activity
	GO:0008289	MF	0.00441896	lipid binding
	GO:0046983	MF	0.0115277	protein dimerization activity
	GO:0016798	MF	0.0142038	hydrolase activity, acting on glycosyl bonds
	GO:0003779	MF	0.0228075	actin binding
	GO:0043565	MF	0.0262375	sequence-specific DNA binding
	GO:0015200	MF	0.0418638	methylammonium transmembrane transporter activity
	GO:0046424	MF	0.0487218	ferulate 5-hydroxylase activity
G & T-Not-Extrem	NA
G-Not-Extrem & T-SE	GO:0016192	BP	0.00883791	vesicle-mediated transport
	GO:0030163	BP	0.00883791	protein catabolic process
	GO:0006413	BP	0.0126256	translational initiation
	GO:0006511	BP	0.0281206	ubiquitin-dependent protein catabolic process
	GO:0000502	CC	0.00883791	proteasome complex
	GO:0008540	CC	0.00883791	proteasome regulatory particle, base subcomplex
	GO:0005783	CC	0.0126256	endoplasmic reticulum
	GO:0030117	CC	0.0220948	membrane coat
	GO:0005737	CC	0.0331422	cytoplasm
	GO:0005839	CC	0.0469514	proteasome core complex
	GO:0008270	MF	0.00883791	zinc ion binding
	GO:0004175	MF	0.0165711	endopeptidase activity
	GO:0003743	MF	0.0220948	translation initiation factor activity
	GO:0005515	MF	0.0373912	protein binding
	GO:0035091	MF	0.0441896	phosphatidylinositol binding
	GO:0004298	MF	0.0469514	threonine-type endopeptidase activity
G-SE & T-Not-Extrem	GO:0009664	BP	0.0441896	plant-type cell wall organization
	GO:0005576	CC	0.0441896	extracellular region
G-SE & T-SE	GO:0019953	BP	0.0176758	sexual reproduction
	GO:0005576	CC	0.0147299	extracellular region
	GO:0004650	MF	0.0147299	polygalacturonase activity
	GO:0004857	MF	0.0147299	enzyme inhibitor activity
	GO:0030599	MF	0.0176758	pectinesterase activity
