# Supplementary material for: Substantial contribution of genetic variation in the expression of transcription factors to phenotypic variation revealed by eRD-GWAS
Source: Genome Biol. 2017 Oct 17;18:192. doi: 10.1186/s13059-017-1328-6 (PMC5645915; doi:10.1186/s13059-017-1328-6)
Supplement: Supplementary file 4 — Enrichment test for TFs among nine different gene categories. (XLSX 35 kb) [file 13059_2017_1328_MOESM4_ESM.xlsx]

## Sheet: Sheet1
	Supplementary Table S3: Enrichment test for TFs among 9 different gene categories.
			T-VE (2.5%)	T-Not-Extreme	T-SE (2.5%)
		G-VE (2.5%)	Expected: 13.1	Expected: 31.2	*NA	Expected: 46
			Observed: 7	Observed: 15		Observed: 22
			P-value: 0.06	P-value: 0.0014**		P-value: 0.0002**
				Depleted
		G-Not-Extreme	Expected: 28.2	Expected: 1340	Expected: 24.5	Expected: 1001
			Observed: 52	Observed: 1590	Observed: 14	Observed: 1656
			P-value: 9 × 10-5**	P-value: 0.04*	P-value: 0.02*	P-value: 4 x 10-8**
			Enriched	Enriched	Depleted
		G-SE (2.5%)	*NA	Expected: 23.8	Expected: 19.8	Expected: 44
				Observed: 23	Observed: 9	Observed: 32
				P-value: 1	P-value: 0.006**	P-value: 0.045
					Depleted
			Expected: 41.4	Expected: 1552	Expected: 44.6
			Observed: 59	Observed: 1628	Observed: 23
			P-value: 0.008*	P-value: 0.67	P-value: 0.0005**
			*There are no genes among in these categories
