# Supplementary material for: Substantial contribution of genetic variation in the expression of transcription factors to phenotypic variation revealed by eRD-GWAS
Source: Genome Biol. 2017 Oct 17;18:192. doi: 10.1186/s13059-017-1328-6 (PMC5645915; doi:10.1186/s13059-017-1328-6)
Supplement: Supplementary file 5 — Accuracy of associations from SNP-BayesB and eRD-GWAS as estimated via tenfold cross-validation. (XLSX 41 kb) [file 13059_2017_1328_MOESM5_ESM.xlsx]

## Sheet: Sheet1
Table S4: Accuracy of associations from SNP_BayesB and eRD_GWAS as estimated via 10 fold cross-validation.
Trait	SNP_BayesB	eRD_GWAS
BraceRoot	0.55	0.41
dim1	0.57	0.44
dim2	0.62	0.49
StalkArea	0.6	0.48
peri	0.61	0.49
DTA	0.86	0.76
SqrtEHT	0.69	0.56
SAM volume	0.54	0.51
Height	0.54	0.56
Radius	0.48	0.46
area	0.57	0.48
arc_length	0.59	0.49
diameter	0.49	0.45
mean_nodes	0.76	0.58
