# Supplementary material for: Substantial contribution of genetic variation in the expression of transcription factors to phenotypic variation revealed by eRD-GWAS
Source: Genome Biol. 2017 Oct 17;18:192. doi: 10.1186/s13059-017-1328-6 (PMC5645915; doi:10.1186/s13059-017-1328-6)
Supplement: Supplementary file 6 — Characterization of five genes associated with DTA identified via eRD-GWAS with highest model frequencies. (XLSX 39 kb) [file 13059_2017_1328_MOESM6_ESM.xlsx]

## Sheet: Sheet1
Table S5: Characterization of 5 genes associate with DTA identified via eRD_GWAS with highest model frequencies.
Top5 DTA eRD genes	Model Frequency	Annotation			No. of eQTL genes associated with the eRD gene	No. of DTA eRD genes among eQTL genes (P-value of enrichment test )	No. genes associated with DTA via SNP_BayesB among eQTL genes (P-value of enrichment test)
		Maize	Rice	Arabidopsis
GRMZM2G173865	0.6659				109	2 (0.2250)	3 (0.0003)
GRMZM2G171650	0.6321	MADS69	OsMADS65	K-box region and MADS-box transcription factor	5	2 (0.0022)	0
GRMZM2G147716	0.5988	MADS67	MADS-box family gene with MIKCc type-box	AGAMOUS-like 8	66	2 (0.0482)	0
GRMZM2G430526	0.5977		electron transfer flavoprotein subunit alpha mitochondrial precursor	electron transfer flavoprotein alpha	32	2 (0.0458)	1 (0.0042)
GRMZM2G057243	0.4895	White cap1	carotenoid cleavage dioxygenase putative expressed	carotenoid cleavage dioxygenase 1	47	0	0
