# Supplementary material for: Substantial contribution of genetic variation in the expression of transcription factors to phenotypic variation revealed by eRD-GWAS
Source: Genome Biol. 2017 Oct 17;18:192. doi: 10.1186/s13059-017-1328-6 (PMC5645915; doi:10.1186/s13059-017-1328-6)
Supplement: Supplementary file 7 — Comparison of eQTL analyses for 13 traits and eRD genes with different GWAS results. (XLSX 43 kb) [file 13059_2017_1328_MOESM7_ESM.xlsx]

## Sheet: Sheet1
Table S6: eQTL analyses for 13 traits eRD genes comparison with different GWAS results.
Gene ID	eRD	SNP BayesB	SNP MLM	Annotation		Associated Phenotype	No. of eQTL genes associate with the eRD genes	No. of eRD genes among eQTL genes (P-value of enrichment test )	No. of genes associate with phenotypes via SNP_BayesB among eQTL genes (P-value of enrichment test )
				Rice	Maize
GRMZM2G035405	X			auxin response factor, putative	Auxin response factor 18	Arc_length	0	0	0
GRMZM2G148810	X			PHD finger protein, putative	Alfin-like-transcription factor 1 (alf1)	Arc_length	0	0	0
GRMZM2G111696	X	X	X		Voz1	Braceroot	13	0	0
GRMZM2G114427	X			cytokinin dehydrogenase precursor	Cytokinin dehydrogenase 8	Braceroot	226	3(0.029)	0
GRMZM2G076345	X			OsSAUR33	SAUR33-auxin-responsive	Braceroot	40	1(0.02677)	0
GRMZM2G540538	X			kinase, pfkB family	Adenosine kinase 2	Braceroot	0	0	0
GRMZM2G129761	X			OsIAA17	Aux/IAA-transcription factor 28 (iaa28)	Braceroot	43	0	0
GRMZM2G143433	X	X		MOC1	Gras17	Dim1	10	0	1(0.00044)
GRMZM2G306945	X	X		succinate dehydrogenase flavoprotein subunit		Dim2	59	3(0.00938)	4(0.0000234)
GRMZM2G475263	X	X		auxin response factor 1	arftf7	Dim2	6	0	0
GRMZM5G852801	X	X		BES1/BZR1 homolog protein, putative		Dim2	0	0	0
GRMZM2G070034	X			OsMADS56	Mads76	DTA	2	0	0
GRMZM2G171650	X	X		OsMADS65	MADS69	DTA	5	1(0.00218)	0
GRMZM2G146644	X			cytokinin dehydrogenase precursor	cytokinin oxidase1 (cko1)	DTA	64	3(0.12340)	0
GRMZM2G093186	X			ras-related protein	Ras protein RGP2	DTA	11	0	0
GRMZM5G864065	X			chaperone protein dnaJ, putative	Putative dnaJ chaperone	DTA	0	0	0
GRMZM2G057243	X			carotenoid cleavage dioxygenase	White cap1	DTA	47	1(0.12008)	1(0.00468)
GRMZM2G430052	X			auxin responsive protein, putative		DTA	8	1(0.00593)	0
GRMZM2G076796	X			OsGrx_S17		DTA	14	0	0
GRMZM2G147716	X			OsMADS18	Mads67	DTA	66	2(0.4819)	0
GRMZM2G355233	X			OsWAK92		Height	0	0	0
GRMZM2G161472	X			cytochrome P450, putative, expressed	kaurene oxidase2	Mean_nodes	55	4(0.0014)	0
GRMZM2G146192	X			glycosyl hydrolase family 3 protein, putative, expressed	Auxin-induced beta-glucosidase	Mean_nodes	3	0	0
GRMZM2G044175	X			sphingolipid C4-hydroxylase SUR2	Protein SUR2	SqrtEHT	7	1(0.00119)	0
GRMZM2G167698	X			cytochrome P450, putative		SqrtEHT	38	0	0
GRMZM2G394688	X			cytochrome P450, putative	Cytochrome P450 CYP81A17	SqrtEHT	2	0	0
GRMZM2G156033	X			heat shock protein DnaJ, putative	DnaJ	SqrtEHT	2	0	0
GRMZM2G060522	X			BRASSINOSTEROID INSENSITIVE 1-associated receptor kinase 1		SqrtEHT	4	0	0
GRMZM2G075081	X			Centroradialis-like1	ZCN4	Volume	56	2(0.05193)	0
GRMZM2G110242	X				BAD1	Volume	11	0	0
GRMZM2G064168	X	X				Volume	1	0	0
GRMZM2G146018	X	X		nodulation-signaling pathway 2 protein, putative, expressed	Gras5	Volume	68	2(0.27179)	1(0.00164)
GRMZM2G433609	X			GRAM and C2 domains containing protein, putative		Volume	0	0	0
