# Supplementary material for: Substantial contribution of genetic variation in the expression of transcription factors to phenotypic variation revealed by eRD-GWAS
Source: Genome Biol. 2017 Oct 17;18:192. doi: 10.1186/s13059-017-1328-6 (PMC5645915; doi:10.1186/s13059-017-1328-6)
Supplement: Supplementary file 8 — Phenotypes analyzed in this study. (XLSX 38 kb) [file 13059_2017_1328_MOESM8_ESM.xlsx]

## Sheet: Sheet1
Table S7: Phenotypes analyzed in this study.
Phenotypes	Description
Dim1	Thickest diameter of stalk
Dim2	Thinnest diameter of stalk
Braceroot	Number of nodes with brace roots
StalkArea	Cross section area of stalk
Peri	Circumference of stalk
Mean_nodes	Number of nodes
Height	Height of SAM from apex to P1 notch1
Radius	Radius of meristem at P1 notch1
Area	Surface area under SAM parabola1
Volume	Volume of paraboloid1
Arc_length	Estimated length from P1 notch to apex1
SqrtEHT	Square root of Ear Height2
DTA	Days to anthesis2
	1.Leiboff et al. 2015
	2.Peiffer et al. 2014
